# Supplementary material for: Identification and characterization of diverse groups of endogenous retroviruses in felids
Source: Retrovirology. 2015 Mar 15;12:26. doi: 10.1186/s12977-015-0152-x (PMC4373062; doi:10.1186/s12977-015-0152-x)
Supplement: Additional file 1: Table S1. — Sequences included in the molecular phylogenetic analyses along with GenBank accession numbers and, in case of WGS datasets, the matched positions in the Blastn searches. [file 12977_2015_152_MOESM1_ESM.xlsx]

## Sheet: Plan1
Supplementary Table S1. Sequences included in the molecular phylogenetic analyses along with GenBank accession numbers and, in case of WGS datasets, the matched positions in the Blastn searches.
Species or source	GenBank accession number	DATABASE	Match or retrovirus ID	Name used in the phylogeny
Bos Taurus	DQ889611.1	nr/nt	Bos taurus ERV Gamma-4D	Bos taurus
Bufo calamita	emb-AJ236115.1	nr/nt	RV-Natterjack Toad	RV-Natterjack Toad
Callithrix jacchus	AC220968.3	nr/nt	51715-52600	Callithrix1
Callithrix jacchus	ACFV01127102.1	WGS	5484-4597	Callithrix2
Callithrix jacchus	ACFV01195862.1	WGS	1273-314	Callithrix3
Canis lupus familiaris	HM460338.1	nr/nt	Canis lupus familiaris ERV Gamma1	DERV1
Canis lupus familiaris	HM460340.1	nr/nt	Canis lupus familiaris ERV Gamma3	DERV3
Canis lupus familiaris	AC194586.17	nr/nt	Crh8-215635-216506	Canis
Choloepus hoffmanni	ABVD01746698.1	WGS	1487-549	Choloepus1
Choloepus hoffmanni	ABVD01645219.1	WGS	2211-1273	Choloepus2
Cricetulus griseus	AFTD01105536.1	WGS	945-19	Cricetulus
Delphinus delphis	KC128851.1	nr/nt	Delphinus delphis ERV	Delphinus
Dipodomys ordii	ABRO01028230.1	WGS	1824-2705	Dipodomys
Elephantulus edwardii	AMGZ01122036.1	WGS	13935-13039	Elephantulus
Epicrionops marmoratus	emb-AJ236116.1	nr/nt	RV-Rhinatrematid caecilianIII	RV-Rhinatrematid caecilianIII
Eptesicus fuscus	ALEH01142532.1	WGS	28465-29415	E.fuscus1
Eptesicus fuscus	ALEH01143917.1	WGS	11038-10103	E.fuscus2
Eptesicus fuscus	ALEH01108403.1	WGS	22294-21360	E.fuscus3
Eptesicus fuscus	ALEH01145085.1	WGS	13950-13008	E.fuscus4
Erinaceus europaeus	AANN01640565.1	WGS	1060-1986	Erinaceus
Felis catus	ACBE01061261.1	WGS	5773-6700	ACBE01061261
Felis catus	ACBE01515916.1	WGS	3514-4431	ACBE01515916
Felis catus	AANG02049862.1	WGS	25132-24215	AANG02049862
Felis catus	AANG02100643.1	WGS	7342-6425	AANG02100643
Felis catus	ACBE01454320.1	WGS	2994-2035	ACBE01454320
Felis catus	ACBE01514420.1	WGS	3752-2811	ACBE01514420
Felis catus	AANG02095825.1	WGS	8256-7369	AANG02095825
Felis catus	ACBE01602270.1	WGS	170-1093	ACBE01602270
Felis catus	AANG02055940.1	WGS	43249-44172	AANG02055940
Felis catus	AANG02178477.1	WGS	27728-26796	AANG02178477
Felis catus	AANG02060758.1	WGS	27585-26647	AANG02060758
Felis catus	AANG02066714.1	WGS	12535-11597	AANG02066714
Felis catus	AANG02098903.1	WGS	52831-51898	AANG02098903
Felis catus	AANG02043747.1	WGS	40058-39117	AANG02043747
Felis catus	ACBE01020283.1	WGS	938-2	ACBE01020283
Felis catus	ACBE01090886.1	WGS	2460-1522	ACBE01090886
Felis catus	ACBE01095990.1	WGS	3823-4758	ACBE01095990
Felis catus	ACBE01030222.1	WGS	2691-1753	ACBE01030222
Felis catus	AANG02106789.1	WGS	2257-3141	AANG02106789
Felis catus	AANG02167529.1	WGS	67194-66270	AANG02167529
Felis catus	AANG02130535.1	WGS	11645-12617	AANG02130535
Felis catus	AANG02094375.1	WGS	2014-2865	AANG02094375
Felis catus	AANG02182371.1	WGS	14363-13402	AANG02182371
Felis catus	AANG02186346.1	WGS	25652-24653	AANG02186346
Felis catus	ACBE01279703.1	WGS	1832-2761	ACBE01279703
Felis catus	Fcatus_chrD4	ICGSC-Fc_6.2/FelCat5	79403892-79404866	FC_chrD4
Felis catus	AANG02127111.1	WGS	4518-5481	AANG02127111
Felis catus	ACBE01068032.1	WGS	8242-7308	ACBE01068032
Felis catus	AANG02126741.1	WGS	14184-15116	AANG02126741
Felis catus	AANG02173943.1	WGS	7923-6951	AANG02173943
Felis catus	AANG02008677.1	WGS	10986-10007	AANG02008677
Felis catus	AANG02094865.1	WGS	7262-8184	AANG02094865
Felis catus	AANG02019638.1	WGS	6318-5407	AANG02019638
Felis catus	AANG02131012.1	WGS	15301-16248	AANG02131012
Felis catus	AANG02116920.1	WGS	9556-10505	AANG02116920
Felis catus	AANG02130946.1	WGS	9866-8925	AANG02130946
Felis catus	AANG02100182.1	WGS	84965-85885	AANG02100182
Felis catus	AANG02063777.1	WGS	7014-6076	AANG02063777
Felis catus	AANG02084144.1	WGS	35826-36760	AANG02084144
Felis catus	AANG02105822.1	WGS	17192-18131	AANG02105822
Felis catus	ACBE01478854.1	WGS	860-1790	ACBE01478854
Felis catus	ACBE01158639.1	WGS	756-1690	ACBE01158639
Felis catus	M18247.1	nr/nt	Feline leukemia virus	FeLV
Felis catus	ABS12072.1	nr/nt	rhabdomyosarcoma virus 114	RD114
Felis catus	AB674444.1	tBlastn-nr/nt	Feline endogenous retrovirus ERV-DC10	ERV-DC10
Felis catus	EU153401.1	nr/nt	FERVmlu2	FERVmlu2
Felis catus	JF939196.1	nr/nt	Felis catus endogenous virus gamma-7	Gamma7
Felis catus	AANG02048342.1	WGS	32529-33195	AANG02048342
Felis catus	AY820046.1	nr/nt	Felis catus endogenous virus class II	RV-Domestic cat
Felis catus	U78765.1	nr/nt	Feline foamy virus	FSV
Felis catus	NP_040973.1	nr/nt	Feline immunodeficiency virus	FIV
Felis catus	AANG02165009.1	WGS	9519-8583	AANG02165009
Felis catus	ACBE01419578.1	WGS	6163-7128	ACBE01419578
Felis catus	AANG02150893.1	WGS	6529-5596	AANG02150893
Felis catus	AANG02162912.1	WGS	4949-5872	AANG02162912
Felis catus	AANG02102504.1	WGS	47985-47076	AANG02102504
Felis catus	AANG02080262.1	WGS	5182-6106	AANG02080262
Felis catus	ACBE01427750.1	WGS	8282-7362	ACBE01427750
Felis catus	ACBE01234963.1	WGS	6388-5424	ACBE01234963
Felis catus	AANG02117711.1	WGS	8226-9195	AANG02117711
Felis catus	AANG02146485.1	WGS	6185-6405-SINE-6642-7395	AANG02146485
Felis catus	ACBE01454320.1	WGS	2038-2994	ACBE01454320
Felis catus	AANG02041226.1	WGS	2591-1668	AANG02041226
Felis catus	ACBE01544567.1	WGS	6871-5950	ACBE01544567
Felis catus	ACBE01504810.1	WGS	151-1074	ACBE01504810
Felis catus	AANG02098497.1	WGS	16051-17025	AANG02098497
Felis catus	ACBE01494668	WGS	7036-6155	ACBE01494668
Felis catus	JF939199.1	nr/nt	Felis catus endogenous virus beta-1	beta1
Felis catus	ACBE01501130.1	WGS	793-1	ACBE01501130
Felis catus	ACBE01428834.1	WGS	1856-1059	ACBE01428834
Felis catus	EU153401.1	nr/nt	FERVmlu1	FERVmlu1
Felis catus	JF939190.1	nr/nt	Felis catus endogenous virus gamma-1	Gamma1
Felis catus	JF939191.1	nr/nt	Felis catus endogenous virus gamma-2	Gamma2
Felis catus	JF939192.1	nr/nt	Felis catus endogenous virus gamma-3	Gamma3
Felis catus	JF939193.1	nr/nt	Felis catus endogenous virus gamma-4	Gamma4
Felis catus	JF939194.1	nr/nt	Felis catus endogenous virus gamma-5	Gamma5
Felis catus	JF939195.1	nr/nt	Felis catus endogenous virus gamma-6	Gamma6
Felis catus	JF939197.1	nr/nt	Felis catus endogenous virus gamma-8	Gamma8
Felis catus	JF939198.1	nr/nt	Felis catus endogenous virus gamma-9	Gamma9
Gallus gallus	AAQ55056.1	nr/nt	Avian leukosis virus	ALV LR-9
Globicephala macrorhynchus	AJ244593.1	nr/nt	Globicephala macrorhynchus ERV	Globicephala_macrorhynchus
Globicephala melas	KC128848.1	nr/nt	Globicephala melas ERV	Globicephala
Gorilla gorilla	emb-AJ507128.1	nr/nt	Gorila ERV-FC1	ERV-Fc1_Gorilla
Gorilla gorilla gorilla	emb-CT025620.2	nr/nt	63963-63106	Gorilla2
Gorilla gorilla gorilla	emb-CABD02454154.1	WGS	2240-3157	Gorilla1
Grampus griseus	KC128853.1	nr/nt	Grampus griseus ERV	Grampus
Halichoerus grypus	emb-X99925.1	nr/nt	Murine leukemia related virus	HaEV
Heterocephalus glaber	AFSB01198695.1	WGS	950-24	Heterocephalus1
Heterocephalus glaber	AFSB01151231.1	WGS	942-22	Heterocephalus2
Homo sapiens	AMYH01022706.1	WGS	70252-71142	Homo1
Homo sapiens	AC025016.8	nr/nt	32971-33855	Homo2
Homo sapiens	AC000064.1	nr/nt	23327-24178	Homo3
Homo sapiens	emb-AL672167.6	nr/nt	6965-6108	Homo4
Homo sapiens	ABM66584.1	nr/nt	Human T-lymphotropic virus 1	HTLV-1
Homo sapiens	UniProtKB/Swiss-Prot: P63128.3	nr/nt	HERV-K6q14	HERV-K6q14
Human_endogenous_retrovirus_HCML-ARV	AY208746.1	nr/nt	2360-3289	HCML-ARV
Ichthyophis kohtaoensis retrovirus	emb-AJ236118.1	nr/nt	RV-Ichthyophis kohtaoensis	RV-Ichthyophis kohtaoensis
Lagenorhynchus albirostris	KC128855.1	nr/nt	Lagenorhynchus albirostris ERV	Lagenorhynchus
Macaca fascicularis	emb-CAEC01576603.1	WGS	454-1371	M.fascicularis1
Macaca fascicularis	emb-CAEC01304422.1	WGS	986-66	M.fascicularis2
Macaca fascicularis	emb-CAEC01255977.1	WGS	654-1553	M.fascicularis3
Macaca mulatta	AANU01259937.1	WGS	12775-13695	M.mulatta1
Macaca mulatta	AANU01172480.1	WGS	2356-3252	M.mulatta2
Macaca mulatta	AC215274.4	nr/nt	168295-167375	M.mulatta3
Macaca mulatta	AC210502.7	nr/nt	153367-152447	M.mulatta4
Macaca mulatta	AC210223.5	nr/nt	134699-135580	M.mulatta5
Meles meles	emb-X99927.1	nr/nt	Murine leukemia related virus	MeEVII
Microcebus murinus	ABDC01155485.1	WGS	130-1009	Microcebus
Microtus ochrogaster	AHZW01175828.1	WGS	1595-669	Microtus
Moloney murine leukemia virus	M32803.1	nr/nt	MLMPOLA:781-1677	MMLV
Murine_leukemia_related_virus BoEV	emb-X99924.1	nr/nt	Murine leukemia related virus	BoEV
Mus musculus	emb-CAAA01088654.1	WGS	58-981	Mmusculus1
Mus musculus	CAA73251.1	nr/nt	Murine endogenous retrovirus ERV-L	MuERV-L
Mus musculus	AAHY01174190	WGS	1160-246	Mmusculus2
Mustela putorius furo	AEYP01092408.1	WGS	16698-15832	Mustela
Mustela vison	emb-X99929.1	nr/nt	Murine leukemia related virus	strain MiEVII
Myotis brandtii	ANKR01312883.1	WGS	3636-2719	Myotis_brandtii
Myotis davidii	ALWT01042619.1	WGS	644-1567	M.davidii1
Myotis davidii	ALWT01207137.1	WGS	23349-24234	M.davidii2
Myotis davidii	ALWT01138225.1	WGS	4808-5752	M.davidii3
Myotis davidii	ALWT01013074.1	WGS	1948-1015	M.davidii4
Myotis lucifugus	AAPE02019660.1	WGS	6614-5670	M.lucifugus1
Myotis lucifugus	AAPE02010320.1	WGS	13449-12505	M.lucifugus2
Myotis lucifugus	AAPE02061792.1	WGS	4988-5911	M.lucifugus3
Myotis lucifugus	AAPE02047531.1	WGS	16541-15588	M.lucifugus4
Myotis lucifugus	AAPE02066397.1	WGS	5304-4371	M.lucifugus5
Myotis lucifugus	AAPE02033574.1	WGS	9529-8603	M.lucifugus6
Myotis lucifugus	AAPE02012967.1	WGS	53331-52400	M.lucifugus7
Myotis lucifugus	AAPE02010827.1	WGS	20161-21098	M.lucifugus8
Myotis lucifugus	AC187662.3	nr/nt	36121-36975	M.lucifugus9
Myotis lucifugus	AAPE02021020.1	WGS	27605-28534	M.lucifugus10
Ochotona princeps	ALIT01121840.1	WGS	5650-4712	Ochotona1
Ochotona princeps	ALIT01108628.1	WGS	1317-410	Ochotona2
Odobenus rosmarus divergens	ANOP01014394.1	WGS	202077-203021	Odobenus1
Odobenus rosmarus divergens	ANOP01041507.1	WGS	4728-5669	Odobenus2
Odobenus rosmarus divergens	ANOP01064903.1	WGS	25233-26174	Odobenus3
Orcinus orca	ANOL02067977.1	WGS	43650-44567	Orcinus1
Orcinus orca	ANOL02008860.1	WGS	33443-32541	Orcinus2
Orcinus orca	ANOL02007855	WGS	67402-66512	Orcinus4
Orcinus orca	KC128852.1	nr/nt	Orcinus orca ERV	Orcinus3
Orycteropus afer afer	ALYB01089283.1	WGS	9623-10506	Orycteropus
Oryctolagus cuniculus	emb-X99930.1	nr/nt	Murine leukemia related virus	OrEV
Otolemur garnettii	AAQR03177211.1	WGS	3837-2917	Otolemur1
Otolemur garnettii	AAQR03115678.1	WGS	332-1249	Otolemur2
Ovia aries endogenous virus	AY193908.1	nr/nt	Ovis aries ERV Gamma8	Ovis5
Ovis aries	EF680312.1	nr/nt	Jaagsiekte sheep retrovirus	Jaagsiekte
Ovis aries	AY193909.1	nr/nt	Ovis aries ERV Gamma9	Ovis1
Ovis aries endogenous virus	AY193900.1	nr/nt	Ovis aries ERV Gamma2	Ovis3
Ovis aries endogenous virus	AY193898.1	nr/nt	Ovis aries ERV Gamma1B	Ovis4
Ovis_aries_endogenous-virus	AY193906.1	nr/nt	Ovis aries ERV Gamma6	Ovis2
Pan paniscus	AJFE01024305.1	WGS	2279-1365	P.paniscus
Pan troglodytes	AC194799.3	nr/nt	34969-35898	P.troglodytes1
Pan troglodytes	AC146483.2	nr/nt	115495-116412	P.troglodytes2
Pan troglodytes	AC148832.5	nr/nt	90738-89854	P.troglodytes3
Pan troglodytes	emb-AJ507127.1	nr/nt	2427-3324	ERV-Fc1_Pan
Pan troglodytes	AC161288.2	nr/nt	49099-48248	P.troglodytes4
Panthera tigris altaica	ATCQ01146145.1	WGS	32824-33792	ATCQ01146145
Panthera tigris altaica	ATCQ01094588.1	WGS	1494-581	ATCQ01094588
Panthera tigris altaica	ATCQ01077681.1	WGS	3925-4892	ATCQ01077681
Panthera tigris altaica	ATCQ01136476.1	WGS	5848-6824	ATCQ01136476
Panthera tigris altaica	ATQC01141921.1	WGS	30138-29167	ATQC01141921
Panthera tigris altaica	ATCQ01088625.1	WGS	26358-25392	ATCQ01088625
Panthera tigris altaica	ATCQ01034791.1	WGS	12890-13861	ATCQ01034791
Panthera tigris altaica	ATQC01134345.1	WGS	376-1369	ATCQ01134345
Panthera tigris altaica	ATCQ01021699.1	WGS	7356-6376	ATCQ01021699
Panthera tigris altaica	ATCQ01049557.1	WGS	10696-11680	ATQC01049557
Panthera tigris altaica	ATCQ01032188.1	WGS	355-1324	ATQC01032188
Panthera tigris altaica	ATCQ01100532.1	WGS	18731-17759	ATCQ01100532
Panthera tigris altaica	ATCQ01142234.1	WGS	1123-154	ATCQ01142234
Panthera tigris altaica	ATCQ01081723.1	WGS	1035-1992	ATCQ01081723
Panthera tigris altaica	ATCQ01049557.1	WGS	10717-11662	ATCQ01049557
Panthera tigris altaica	ATCQ01129711.1	WGS	11031-10104	ATCQ01129711
Panthera tigris altaica	ATCQ01114577.1	WGS	3151-2242	ATCQ01114577
Panthera tigris altaica	ATCQ01044240.1	WGS	11668-10699	ATCQ01044240
Panthera tigris altaica	ATCQ01056714.1	WGS	1-910	ATCQ01056714
Panthera tigris altaica	ATCQ01141869.1	WGS	2938-2030	ATCQ01141869
Panthera tigris altaica	ATCQ01135025.1	WGS	3299-2452	ATCQ01135025
Panthera tigris altaica	ATCQ01096967.1	WGS	66233-65643	ATCQ01096967
Panthera tigris altaica	ATCQ01134143.1	WGS	21327-20428	ATCQ01134143
Panthera tigris altaica	ATCQ01141921.1	WGS	30140-29165	ATCQ01141921
Panthera tigris altaica	ATCQ01034791.1	WGS	12888-13860	ATCQ01034791
Panthera tigris altaica	ATCQ01032188.1	WGS	353-1321	ATCQ01032188
Panthera tigris altaica	ATCQ01108722.1	WGS	5008-5814	ATCQ01108722
Panthera tigris altaica	ATCQ01120368.1	WGS	10555-9764	ATCQ01120368
Panthera tigris altaica	ATCQ01080915.1	WGS	7107-7903	ATCQ01080915
Papio anubis	AHZZ01081260.1	WGS	3113-2196	Papio1
Papio anubis	AHZZ01065216.1	WGS	7796-6924	Papio2
Papio anubis	AC113268.8	nr/nt	144476-143562	Papio3
Papio anubis	AC091754.4	nr/nt	89818-90687	Papio4
Papio anubis	AHZZ01195434.1	WGS	2079-1162	Papio5
Papio anubis	AC093133.3	nr/nt	15688-14768	Papio6
Papio cynocephalus	emb-X05470.1	nr/nt	Baboon endogenous virus	Baboon1
Papio cynocephalus	AF142988.1	nr/nt	Papio cynocephalus ERV	Baboon2
Phascolarctos cinereus retrovirus	emb-AJ236122.1	nr/nt	5-922	RV-Koala
Pongo abelii	AC212986.3	nr/nt	56420-55491	Pongo
Procavia capensis	ABRQ01832156.1	WGS	17-934	Procavia1
Procavia capensis	ABRQ01721162.1	WGS	219-1142	Procavia2
Pteropus vampyrus	ABRP01302710.1	WGS	456-1424	P.vampyrus2
Pteropus alecto	ALWS01056289.1	WGS	1220-285	P.alecto1
Pteropus alecto	ALWS01109485.1	WGS	67795-66858	P.alecto2
Pteropus vampyrus	ABRP01299030.1	WGS	3205-4140	P.vampyrus1
Pteropus vampyrus	ABRP01013382.1	WGS	12520-11583	P.vampyrus3
Puma concolor	AY820105.1	nr/nt	Puma concolor endogenous virus class II	RV-Cougar
Python curtus	AF500299.1	nr/nt	Python curtus endogenous retrovirus	Python
Rattus	AY236762.1	nr/nt	M-MuLV/RaLV_retrovirus	M-MuLV/RaLV
Rattus norvegicus	AAHX01227220.1	WGS	925-1	Rattus1
Rattus norvegicus	AAHX01271931.1	WGS	341-1258	Rattus2
Rhinolophus ferrumequinum	JQ303225.1	nr/nt	Gammaretrovirus_RfRV	RfRV
Rousettus leschenaultii	JQ951958.1	nr/nt	Rousettus leschenaultii retrovirus	Rousettus-RlRV
Saimiri boliviensis boliviensis	AGCE01123977.1	WGS	245-1111	Saimiri
Sander vitreus	ABO25842.1	nr/nt	Walleye dermal sarcoma virus	Walleye
Sciurus vulgaris	KC295441.1	nr/nt	Sciurus vulgaris ERV	RsERV
Sminthopsis macroura	emb-AJ225231.1	nr/nt	RV-Stripe_faced_dunnartII	RV-Stripe_faced_dunnartII
Source:Japanese encephalitis virus vaccine	JN652841.1	nr/nt	Hamster gammaretrovirus	Hamster1
Source:Japanese encephalitis virus vaccine	JN652868.1	nr/nt	Hamster gammaretrovirus	Hamster2
Spermophilus tridecemlineatus	AAQQ01384093.1	WGS	1509-586	Spermophilus
Stenella coeruleoalba	KC128849.1	nr/nt	Stenella coeruleoalba ERV	Stenella
Sus scrofa	AF511097.1	nr/nt	Sus scrofa Gamma1	S.scrofa1
Sus scrofa	emb-X99933.1	nr/nt	Murine leukemia related virus	PoEV
Sus scrofa	DQ084473.1	nr/nt	Sus scrofa Gamma2	S.scrofa2
Sus scrofa	AF511108.1	nr/nt	Sus scrofa Gamma6	S.scrofa3
Tadarida brasiliensis	emb-X99934.1	nr/nt	Murine leukemia related virus	strain TaEV
Tarsius syrichta	ABRT010897077.1	WGS	1446-523	Tarsius1
Tarsius syrichta	ABRT010703463.1	WGS	1678-2616	Tarsius2
Tarsius syrichta	ABRT010540858.1	WGS	470-1411	Tarsius3
Tuatara	AJ225236.1	nr/nt	RV-Tuatara	RV-Tuatara
Tursiops truncatus	KC128850.1	nr/nt	Tursiops truncatus ERV	Tursiops1
Tursiops truncatus	ABRN02159307.1	WGS	416-1245	Tursiops2
Vicugna pacos	ABRR01423053.1	WGS	575-1504	Vicugna
Vulpes vulpes	emb-X99935.1	nr/nt	Murine leukemia related virus	VuEV
