# Supplementary material for: Identification and characterization of diverse groups of endogenous retroviruses in felids
Source: Retrovirology. 2015 Mar 15;12:26. doi: 10.1186/s12977-015-0152-x (PMC4373062; doi:10.1186/s12977-015-0152-x)
Supplement: Additional file 3: Table S2. — Results of the nucleotide Blast analysis of sequences from the Gamma-like lineages (see Additional file 4) amplified by lineage-specific PCR. [file 12977_2015_152_MOESM3_ESM.xlsx]

## Sheet: Table S2
Supplementary Table S2: Results of the nucleotide BLAST analysis of Gamma-like sequences amplified by lineage-specific PCR.
Lineage-specific PCR products	Brazilian species	Size (bp)	ERV a	Accession #	Host Species	Identity	E-value b	Database c
Lineage I
L1-Py38	Puma yagouaroundi	136	PcoJO10006	JX406428.1	Puma concolor	0.96	1e-53	nr/nt
L1-Pco27	Puma concolor	165	PcoJO12001	JX406429.1	Puma concolor	0.86	4e-39	nr/nt
L1-Lwi36	Leopardus wiedii	139	Gamma1	JF939190.1	Felis catus	0.95	3e-54	nr/nt
L1-M122	Leopardus pardalis	131	PcoJO10006	JX406428.1	Puma concolor	0.95	2e-50	nr/nt
L1-Lti122	Leopardus tigrinus	153	PcoJO10006	JX406428.1	Puma concolor	0.93	2e-57	nr/nt
L1-Lg1781	Leopardus geoffroyi	165	PcoJO10006	JX406428.1	Puma concolor	0.94	5e-63	nr/nt
L1-Lg02	Leopardus geoffroyi	160	PcoJO10006	JX406428.1	Puma concolor	0.93	4e-59	nr/nt
L1_Lco25	Leopardus colocolo	165	PcoJO12001	JX406429.1	Puma concolor	0.87	2e-42	nr/nt
L1-Fpa81	Leopardus pardalis	116	PcoJO10006	JX406428.1	Puma concolor	0.97	2e-45	nr/nt
L1-Lco20	Leopardus colocolo	127	PcoJO10006	JX406428.1	Puma concolor	0.96	3e-49	nr/nt
L1-Pco36	Puma concolor	137	Gamma1	JF939190.1	Felis catus	0.93	2e-52	nr/nt
Lineage II
L2-Lco25	Leopardus colocolo	134	ATCQ01146145	ATCQ01146145.1	Panthera tigris	0.95	5e-52	WGS
L2-M122	Leopardus pardalis	134	ATCQ01146145	ATCQ01146145.1	Panthera tigris	0.95	5e-52	WGS
L2-Lti216	Leopardus guttulus*	134	ATCQ01146145	ATCQ01146145.1	Panthera tigris	0.95	5e-52	WGS
L2-Py38	Puma yagouaroundi	134	ATCQ01146145	ATCQ01146145.1	Panthera tigris	0.92	2e-46	WGS
L2-Pan002	Panthera onca	135	ATCQ01146145	ATCQ01146145.1	Panthera tigris	0.99	2e-60	WGS
L2-Lg08	Leopardus geoffroyi	174	ATCQ01146145	ATCQ01146145.1	Panthera tigris	0.95	9e-71	WGS
L2-Oc333	Panthera onca	135	ATCQ01146145	ATCQ01146145.1	Panthera tigris	0.99	2e-60	WGS
Lineage III
L3-Lco25	Leopardus colocolo	104	Gamma3	JF939192.1	Felis catus	0.88	4e-27	nr/nt
L3-Pco27	Puma concolor	114	ATCQ01134143	ATCQ01134143.1	Panthera tigris	0.96	7e-45	WGS
Lineage IV
L4-Pan002	Panthera onca	151	ACBE01514420	ACBE01514420.1	Felis catus	0.96	1e-63	WGS
L4-Fpa81	Leopardus pardalis	151	ACBE01454320	ACBE01454320.1	Felis catus	0.93	2e-56	WGS
L4-Lwi	Leopardus wiedii	151	ACBE01454320	ACBE01454320.1	Felis catus	0.94	1e-58	WGS
L4-Lti216	Leopardus guttulus*	151	ACBE01454320	ACBE01454320.1	Felis catus	0.95	3e-60	WGS
Lineage VII
L7-Lwi	Leopardus wiedii	142	Gamma6	JF939195.1	Felis catus	0.96	1e-57	nr/nt
L7-Lti49	Leopardus tigrinus	139	Gamma6	JF939195.1	Felis catus	0.97	8e-60	nr/nt
L7-Fpa61	Leopardus pardalis	127	Gamma6	JF939195.1	Felis catus	0.98	6e-56	nr/nt
L7-Lco20	Leopardus colocolo	143	Gamma6	JF939195.1	Felis catus	0.99	7e-66	nr/nt
L7-Lg08	Leopardus geoffroyi	110	Gamma6	JF939195.1	Felis catus	0.97	2e-45	nr/nt
L7-Lco14	Leopardus colocolo	140	Gamma6	JF939195.1	Felis catus	0.98	7e-61	nr/nt
L7-Py	Puma yagouaroundi	143	Gamma6	JF939195.1	Felis catus	0.99	7e-66	nr/nt
L7-Pco27	Puma concolor	149	Gamma6	JF939195.1	Felis catus	0.99	9e-65	nr/nt
L7_Pco36	Puma concolor	142	Gamma6	JF939195.1	Felis catus	0.99	1e-63	nr/nt
L7-Pan002	Panthera onca	142	Gamma6	JF939195.1	Felis catus	0.99	1e-63	nr/nt
L7-Pan12	Panthera onca	143	Gamma6	JF939195.1	Felis catus	0.99	7e-66	nr/nt
Lineage VIII
L8-Pco46	Puma concolor	139	ACBE01419578	ACBE01419578.1	Felis catus	0.96	5e-57	WGS
L8-Lti216	Leopardus guttulus*	119	ATCQ01044240	ATCQ01044240.1	Panthera tigris	0.96	1e-49	WGS
L8-Pan12	Panthera onca	123	ATCQ01044240	ATCQ01044240.1	Panthera tigris	0.96	2e-50	WGS
Lineage IX
L9-Py	Puma yagouaroundi	154	ACBE01427750	ACBE01427750.1	Felis catus	0.97	2e-67	WGS
L9-Pco36	Puma concolor	180	Gamma5	JF939194.1	Felis catus	0.95	2e-72	nr/nt
L9-Lg02	Leopardus geoffroyi	180	Gamma5	JF939194.1	Felis catus	0.95	2e-72	nr/nt
L9-Lco20	Leopardus colocolo	180	Gamma5	JF939194.1	Felis catus	0.95	2e-72	nr/nt
L9-Fpa81	Leopardus pardalis	172	Gamma5	JF939194.1	Felis catus	0.95	3e-70	nr/nt
L9-Oc333	Panthera onca	179	Gamma5	JF939194.1	Felis catus	0.96	1e-73	nr/nt
Lineage X
L10-Fpa61	Leopardus pardalis	191	Gamma4	JF939193.1	Felis catus	0.98	2e-87	nr/nt
L10-Fpa81	Leopardus pardalis	180	Gamma4	JF939193.1	Felis catus	0.97	1e-78	nr/nt
L10-Lco20	Leopardus colocolo	201	Gamma4	JF939193.1	Felis catus	0.97	1e-89	nr/nt
L10-Lwi36	Leopardus wiedii	163	Gamma4	JF939193.1	Felis catus	0.96	4e-69	nr/nt
L10-Lwi	Leopardus wiedii	190	Gamma4	JF939193.1	Felis catus	0.96	7e-82	nr/nt
L10-Lc025	Leopardus colocolo	176	Gamma4	JF939193.1	Felis catus	0.96	7e-72	nr/nt
L10-Pco27	Puma concolor	204	Gamma4	JF939193.1	Felis catus	0.98	6e-63	nr/nt
L10-Pco36	Puma concolor	204	Gamma4	JF939193.1	Felis catus	0.98	6e-93	nr/nt
L10-Py38	Puma yagouaroundi	175	Gamma4	JF939193.1	Felis catus	0.97	5e-78	nr/nt
L10-Py46	Puma yagouaroundi	170	Gamma4	JF939193.1	Felis catus	0.98	8e-76	nr/nt
L10-Pan12	Panthera onca	187	Gamma4	JF939193.1	Felis catus	0.97	7e-82	nr/nt
Lineage XI
L11-Lco14	Leopardus colocolo	124	Gamma 9	JF939198.1	Felis catus	0.95	2e-46	nr/nrt
L11-Oc333	Panthera onca	170	Gamma 9	JF939198.1	Felis catus	0.93	3e-60	nr/nrt
L11-Lco25	Leopardus colocolo	170	Gamma 9	JF939198.1	Felis catus	0.94	4e-64	nr/nrt
L11-Lti216	Leopardus guttulus*	170	Gamma 9	JF939198.1	Felis catus	0.89	8e-51	nr/nrt
